# Supplementary material for: Association of workplace stressors prior to infection and the development of Long COVID among workers during the COVID-19 pandemic: a cohort study in Japan
Source: J Occup Health. 2024 Nov 28;66(1):uiae062. doi: 10.1093/joccuh/uiae062 (PMC11662441; doi:10.1093/joccuh/uiae062)
Supplement: Web_Material_uiae062 [file web_material_uiae062.zip]

Archive with 1 entries (1 files):
- Submit_supple_Table1_final.xlsx
