# Supplementary material for: Association of workplace stressors prior to infection and the development of Long COVID among workers during the COVID-19 pandemic: a cohort study in Japan
Source: J Occup Health. 2024 Nov 28;66(1):uiae062. doi: 10.1093/joccuh/uiae062 (PMC11662441; doi:10.1093/joccuh/uiae062)
Supplement: Web_Material_uiae062 [file web_material_uiae062.zip › Submit_supple_Table1_final.xlsx]

## Sheet: Table1
Supplementary Table 1. Baseline Characteristics of the Follow-up Group and Lost to Follow-up Group
Characteristic	Follow-up group (n=13,079))		Lost to follow-up group (n=13,762)
Age, mean ± SD	49.95	± 9.3	44.24	± 10.9
Sex (men), n (%)	8241	(64.4)	8470	(61.5)
Marital status (married), n (%)	7559	(57.8)	7414	(53.5)
Education status, n (%)
Junior high school	179	(1.4)	189	(1.4)
High school	3414	(26.1)	3524	(25.4)
Vocational school/college, University, Graduate school	9486	(72.5)	10156	(73.2)
Annual equivalent household income (JPY), n (%)
-2990000	1900	(14.5)	2118	(15.3)
3,000,000-4,990,000	3112	(23.8)	3483	(25.1)
5,000,000-6,990,000	2800	(21.4)	3001	(21.6)
7,000,000-8,990,000	2230	(17.1)	2425	(17.5)
9,000,000-	3037	(23.2)	2842	(20.5)
Current smoker, n (%)	9144	(69.9)	10743	(78.1)
BMI, mean ± SD	22.66	± 3.7	22.16	± 3.8
Alcohol (> 4days/week), n (%)	8856	(67.6)	10327	(75.0)
Sleep (Insufficient), n (%)	7634	(58.4)	7801	(56.7)
Exercise (> 4days/week), n (%)	1513	(11.6)	1444	(10.5)
Breakfast frequency (> 4days/week), n (%)	9478	(72.3)	9878	(71.8)
Medical history, n (%)
Diabetes mellitus	673	(5.1)	604	(4.4)
Hypertension	1676	(12.8)	1258	(9.1)
Depression	741	(5.7)	895	(6.5)
Asthma	405	(3.1)	493	(3.6)
Otolaryngological disorders	652	(5.0)	804	(5.8)
Dermatosis	502	(5.0)	616	(4.5)
Psychological status, n (%)
K6 (>10)	2226	(17.0)	2747	(20.0)
Workplace stressor, n (%)
Job stressor
Job demands
Low	5025	(38.4)	4668	(33.9)
Middle	4527	(34.6)	4586	(33.3)
High	3527	(27.0)	4508	(32.8)
Job control
High (Good)	3978	(30.4)	3926	(28.5)
Middle	6217	(47.5)	6663	(48.4)
Low (Poor)	2884	(22.1)	3173	(23.1)
Job strain group
Low-strain	3755	(28.7)	3260	(23.7)
Active	2556	(19.5)	3037	(22.1)
Passive	4277	(32.7)	4305	(31.3)
High-strain	2491	(19.0)	3160	(23.0)
Social support
Supervisor support
High (Good)	5840	(44.7)	6234	(45.3)
Middle	5056	(38.7)	5317	(38.6)
Low (Poor)	2183	(16.7)	2211	(16.1)
Co-worker support
High (Good)	5831	(44.6)	6316	(45.9)
Middle	4131	(31.6)	4552	(33.1)
Low (Poor)	3117	(23.8)	2894	(21.0)
